# Supplementary material for: Comprehensive analysis of expression signature and immune microenvironment signature of biomarker Endothelin Receptor Type A in stomach adenocarcinoma
Source: J Cancer. 2022 Mar 28;13(7):2086–104. doi: 10.7150/jca.68673 (PMC9066206; doi:10.7150/jca.68673)
Supplement: Supplementary file 1 — Supplementary data. [file jcav13p2086s1.xlsx]

## Sheet: Sheet 1
Samples	type	OS_event	OS_time	DSS_event	DSS_time	PFI_event	PFI_time	New_event_time	New_event9	New_event_type	New_event_site	T_stage	N_stage	M_stage	Pathologic_stage	Tumor_status	New_event	Primary_therapy_outcome	Gender	Race	Age	Histological_type	Residual_tumor	Histologic_grade	Anatomic_neoplasm_subdivision	Reflux_history	Antireflux_treatment	H_pylori_infection	Barretts_esophagus	radiation_therapy	Age_数值	TP53_status	PIK3CA_status	Additional_pharmaceutical_therapy	expr
TCGA-CG-4301	STAD	0	92	0	92	0	92					T4	N1	M1	Stage IV	With tumor			Female		>65	Not Otherwise Specified	R2	G3	Cardia/Proximal						75	WT	WT		30.3982
TCGA-R5-A7ZR	STAD	1	185	1	185	1	185					T3		M0	Stage III	With tumor	No	PD	Female	Black or African American	>65	Tubular Type		G2	Fundus/Body			No	No	No	70	WT	WT		2.86752
TCGA-VQ-AA64	STAD	1	560	1	560	1	560					T3	N2	M0	Stage III	With tumor			Male	White	>65	Not Otherwise Specified	R0	G2	Cardia/Proximal	No	No	No	No	Yes	68	WT	WT		43.1319
TCGA-BR-8686	STAD	1	635	0	635	0	635					T4	N1	M0	Stage III	Tumor free	No	CR	Male	Asian	>65	Tubular Type	R0	G3	Antrum/Distal				No	No	69	WT	Mut		17.2218
TCGA-B7-A5TJ	STAD	0	335	0	335	0	335					T4		M0	Stage II	Tumor free	No	CR	Male	White	>65	Not Otherwise Specified		G1	Fundus/Body	Yes	Yes	Yes		No	74	Mut	WT		5.44475
TCGA-BR-A4QL	STAD	1	491	0	491	0	491					T3	N3	M0	Stage III	Tumor free	No	CR	Female	White	>65	Not Otherwise Specified	R0	G2	Antrum/Distal	No	No	No	No	No	75	WT	WT		1.83007
TCGA-BR-4366	STAD	0	0	0	0	0	0							M0					Male	White	>65	Not Otherwise Specified		G2	Antrum/Distal		No				87	Mut	WT		16.3771
TCGA-MX-A5UG	STAD	1	113	1	113	0	113					T3	N1	M0	Stage III	Tumor free	No		Male	Asian	>65	Diffuse Type	R0	G3	Antrum/Distal	No	No	Yes	No	No	78	WT	WT		39.313
TCGA-IN-A6RJ	STAD	0	379	0	379	0	379					T1	N0	M0	Stage I	Tumor free	No	CR	Male	White	<=65	Not Otherwise Specified	R0	G3	Gastroesophageal Junction	Yes	Yes	No	Yes	No	64	WT	WT		3.54082
TCGA-CG-4475	STAD	0	699	0	699	0	699					T3	N1	M0	Stage II	Tumor free	No	PR	Male		>65		R0	G3						No	76	WT	WT		52.5548
TCGA-BR-8591	STAD	0	856	0	856	0	856					T4	N3	M0	Stage III	Tumor free	No	CR	Male	White	>65	Not Otherwise Specified	R0	G3	Antrum/Distal					No	79	WT	Mut		14.7691
TCGA-BR-8676	STAD	0	229	0	229	0	229					T3	N3	M0	Stage III	Tumor free		CR	Male	White	<=65	Not Otherwise Specified	R0	G3	Antrum/Distal	No			No	No	59	WT	Mut		2.27585
TCGA-CD-5798	STAD	0	408	0	408	0	408					T3	N0	M0	Stage II	Tumor free	No	CR	Male	Asian	>65	Mucinous Type		G2	Antrum/Distal					No	82	WT	WT		19.0534
TCGA-FP-A4BF	STAD	1	168	1	168	1	159	159	1	Distat Metastasis	Lung	T3	N2	M0	Stage III	With tumor	Yes	PD	Male	White	>65	Signet Ring Type	R1	G3	Gastroesophageal Junction					No	68	WT	WT	No	19.2602
TCGA-VQ-A91D	STAD	1	356	1	356	1	351	351	1	Locoregioal Recurrece		T4	N2	M0	Stage III	With tumor	Yes	PD	Male	White	>65	Not Otherwise Specified	R0	G2	Fundus/Body	No	No	No	No	No	70	WT	Mut		12.3796
TCGA-BR-8380	STAD	0	21	0	21	1	467	467	1	Locoregioal Recurrece		T4	N3	M0	Stage III	With tumor	Yes	CR	Male	White	<=65	Not Otherwise Specified	R1	G3	Antrum/Distal					No	55	WT	WT	No	51.6249
TCGA-VQ-A8PH	STAD	1	389	1	389	1	377	377	1	Locoregioal Recurrece		T3	N3	M0	Stage III	With tumor	Yes	PD	Male	White	<=65	Tubular Type	R1	G2	Antrum/Distal	No	No	No	No	Yes	62	Mut	WT		4.15417
TCGA-BR-8382	STAD	1	762	0	762	0	762					T4	N3	M0	Stage III	Tumor free	No	CR	Female	White	>65	Not Otherwise Specified	R0	G3	Antrum/Distal					No	67	WT	WT		14.6792
TCGA-FP-A9TM	STAD	0	189	0	189	0	189					T1	N1	M0		Tumor free	No	CR	Male	White	>65	Not Otherwise Specified	R0	G2	Gastroesophageal Junction	Yes	Yes	No	No	Yes	77	Mut	WT		3.45901
TCGA-BR-8058	STAD	0	1133	0	1133	1	89	89	1	New Primary Tumor	Other, specify;	T4	N2	M0	Stage III	Tumor free	Yes	CR	Female	White	<=65	Not Otherwise Specified	R0	G3	Antrum/Distal					No	53	WT	WT	No	18.6987
TCGA-CG-4469	STAD	1	215		215	0	215					T3	N3	M0	Stage IV				Male		>65	Not Otherwise Specified	R1	G3							70	Mut	WT		13.0137
TCGA-BR-6801	STAD	0	1223	0	1223	0	1223					T3	N0	M0	Stage II	Tumor free	No	CR	Male	White	>65	Not Otherwise Specified	R0	G2	Fundus/Body					No	70	WT	WT		13.1439
TCGA-BR-8361	STAD	0	946	0	946	0	946					T4	N2	M0	Stage III	Tumor free	No	CR	Female	White	>65	Not Otherwise Specified	R0	G3	Fundus/Body					No	71	Mut	WT		9.53778
TCGA-D7-6522	STAD	0	566	0	566	0	566					T2	N0	M0	Stage I	Tumor free	No	CR	Male	White	<=65	Diffuse Type	R0	G3	Antrum/Distal	No	No		No	No	58	WT	WT		8.71048
TCGA-BR-4256	STAD	1	284		284	0	284						N1	M0			No		Male	White	>65	Not Otherwise Specified		G2	Antrum/Distal		No			No	80	Mut	WT		25.2741
TCGA-VQ-A91Z	STAD	0	1690	0	1690	1	1310	1310	1	Locoregioal Recurrece		T3	N1	M0	Stage III	With tumor	Yes	CR	Female	White	>65	Tubular Type	R0	G2	Antrum/Distal	No	No	No	No	No	67	Mut	WT		4.66021
TCGA-VQ-A91V	STAD	0	1297	0	1297	1	504	504	1	Distat Metastasis	Lung	T3	N2	M0	Stage III	With tumor	Yes	PD	Male		<=65	Tubular Type	R0	G2	Gastroesophageal Junction	No	No	No	Yes	Yes	58	Mut	WT	Yes	3.17296
TCGA-CD-8529	STAD	0	374	0	374	0	374					T4	N0	M1	Stage IV	Tumor free	No	CR	Male	Asian	<=65	Mucinous Type	R0	G2	Antrum/Distal	No				Yes	65	WT	WT		17.5116
TCGA-D7-A74A	STAD	0	607	0	607	0	607					T3	N2	M0	Stage III	Tumor free	No	CR	Female	White	<=65	Tubular Type	R0	G2	Cardia/Proximal	No	No	No	No	No	61	WT	WT		1.20871
TCGA-CG-4443	STAD	0	912	0	912	0	912					T1	N0	M0	Stage I				Male		>65	Not Otherwise Specified	R0	G2	Fundus/Body						68	WT	WT		10.793
TCGA-BR-4368	STAD	0	0	0	0	0	0					T4	N2	M0	Stage IV				Female	White	>65	Not Otherwise Specified		G3	Antrum/Distal		No				78	WT	WT		16.3759
TCGA-SW-A7EA	STAD	0	579	0	579	0	579					T2	N0	M0	Stage I	Tumor free	No	CR	Female	White	<=65	Diffuse Type	R0		Antrum/Distal	No		No	No	No	61	WT	WT	No	7.88786
TCGA-CG-5725	STAD	1	457	1	457	1	153	153	1			T2	N0	M0	Stage I	With tumor	Yes	PD	Male		>65	Not Otherwise Specified	R0	G3	Cardia/Proximal	No		No	No	No	72	WT	WT		5.83052
TCGA-VQ-A8PK	STAD	1	543	1	543	1	263	263	1	Locoregioal Recurrece;Distat Metastasis	Liver	T3	N3	M0	Stage III	With tumor	Yes	PD	Male	White	<=65	Not Otherwise Specified	R0	G2	Gastroesophageal Junction	No	No	No	No	No	58	Mut	WT		11.8882
TCGA-BR-6563	STAD	0	1190	0	1190	1	148	148	1	New Primary Tumor		T3	N1	M0	Stage II	Tumor free	Yes	CR	Male	White	<=65	Not Otherwise Specified	R0	G3	Antrum/Distal					No	60	WT	WT	Yes	20.3881
TCGA-D7-A6EX	STAD	0	344	0	344	0	344					T3	N2	M0	Stage III	Tumor free	No	CR	Female	White	>65	Tubular Type	R0	G3	Antrum/Distal	No	No	No	No	No	72	Mut	WT		11.4301
TCGA-VQ-A91S	STAD	0	1000	0	1000	0	1000					T4	N1	M0	Stage III	Tumor free	No	CR	Male	Black or African American	<=65	Tubular Type	R0		Fundus/Body	No	No	Yes	No	Yes	63	Mut	WT		7.4934
TCGA-BR-4370	STAD	0	0	0	0	0	0							M0					Female	White	>65	Not Otherwise Specified		G2	Antrum/Distal		No				74	WT	WT		42.1573
TCGA-BR-8373	STAD	0	450	0	450	0	450					T4	N1	M0	Stage III	Tumor free	No	CR	Female	White	<=65	Not Otherwise Specified	R0	G2	Fundus/Body					No	65	WT	WT		36.3531
TCGA-CG-5718	STAD	1	1095	0	1095	0	1095					T2	N1	M0	Stage II	Tumor free			Female		>65	Not Otherwise Specified	R0	G2	Fundus/Body	No		Yes	No	No	78	WT	WT		2.91632
TCGA-RD-A7BS	STAD	1	336	1	336	1	244	244	1	Distat Metastasis	Liver	T3	N1	M0	Stage III	With tumor	Yes	CR	Male	White	<=65	Diffuse Type	R0	G3	Gastroesophageal Junction	No	Yes	No	Yes	Yes	46	WT	WT		8.77595
TCGA-D7-A6EY	STAD	1	348	1	348	1	348					T3	N3	M0	Stage III	With tumor	No	PD	Female	White	>65	Tubular Type	R0	G3	Antrum/Distal	No	No	No	No	No	72	WT	WT		12.091
TCGA-VQ-AA68	STAD	0	1328	0	1328	0	1328					T4	N3	M0	Stage III	Tumor free	No	CR	Female	White	<=65	Tubular Type	R0	G2	Gastroesophageal Junction	No	No	No	No	Yes	52	WT	WT		2.7369
TCGA-BR-6802	STAD	0	940	0	940	1	807	807	1	Distat Metastasis	Non-regional / Distant Lymph Nodes	T3	N2	M0	Stage III	Tumor free	Yes	CR	Male	White	<=65	Not Otherwise Specified	R0	G3	Fundus/Body					No	65	WT	Mut	Yes	9.69561
TCGA-CG-4460	STAD	1	669	1	669	1	487	487	1			T4	N1	M1	Stage IV	With tumor	Yes	PR	Female		>65	Not Otherwise Specified	R2	G2	Fundus/Body					No	66	Mut	WT		8.24667
TCGA-VQ-A8DU	STAD	1	166	1	166	1	158	158	1	Distat Metastasis	Liver	T3	N2	M0	Stage III	With tumor	Yes	PD	Male	White	<=65	Tubular Type	R0	G2	Antrum/Distal	No	No	No	No	No	63	Mut	WT		10.0009
TCGA-BR-4267	STAD	1	188		188	0	188					T2	N0	M0	Stage I		No		Male	White	<=65	Not Otherwise Specified		G2			No			No	51	WT	WT		7.71645
TCGA-RD-A8N4	STAD	0	2171	0	2171	0	2171					T3	N1	M0	Stage III	Tumor free	No	CR	Female	White	<=65	Diffuse Type	R0	G3	Antrum/Distal	No	No	No	No	Yes	58	WT	WT		6.95596
TCGA-VQ-A91E	STAD	0	664	0	664	0	664					T4	N0	M0	Stage III	Tumor free	No	CR	Female	White	>65	Tubular Type	R0	G3	Antrum/Distal	No	No	No	No	Yes	67	Mut	Mut		2.78003
TCGA-IN-AB1X	STAD	0	411	0	411	0	411					T3	N0	M0	Stage II	Tumor free	No	CR	Female	White	>65	Not Otherwise Specified	R0	G3	Gastroesophageal Junction					No	78	WT	WT		6.60712
TCGA-BR-8381	STAD	0	224	0	224	0	224					T3	N1	M0	Stage II	Tumor free	No	CR	Male	White	<=65	Not Otherwise Specified	R0	G3	Fundus/Body	No			No	No	51	WT	WT		11.5704
TCGA-HU-A4GH	STAD	0	358	0	358	0	358					T1	N0	M0	Stage I	Tumor free	No	CR	Male	Asian	>65	Tubular Type	R0	G2	Fundus/Body			No	No	No	75	Mut	WT		1.58998
TCGA-BR-8286	STAD	0	895	0	895	0	895					T3	N0	M0	Stage II	Tumor free	No	CR	Male	White	<=65	Not Otherwise Specified	R0	G3	Antrum/Distal					No	49	Mut	WT		13.0029
TCGA-BR-A4PF	STAD	0	35	0	35	0	35					T4	N2	M0	Stage III	Tumor free	No	CR	Male	White	>65	Not Otherwise Specified	R0	G3	Antrum/Distal					No	72	Mut	WT		8.54293
TCGA-HU-A4H8	STAD	0	428		428	1	354	354	1	Distat Metastasis		T1	N1	M0	Stage I	With tumor	Yes	CR	Male	Asian	>65	Tubular Type	R0	G2	Antrum/Distal			No	Yes	No	77	WT	WT	Yes	2.53099
TCGA-CD-8524	STAD	0	388	0	388	1	69	69	1	Locoregioal Recurrece		T3	N0	M0	Stage II	With tumor	Yes	CR	Female	Asian	<=65	Not Otherwise Specified	R0	G3	Antrum/Distal	No				No	61	Mut	WT	Yes	31.4689
TCGA-B7-A5TK	STAD	0	288	0	288	0	288					T4		M0	Stage III	Tumor free	No	CR	Male	White	<=65	Not Otherwise Specified		G3		Yes	Yes	Yes		No	51	WT	WT		32.6583
TCGA-CG-4438	STAD	0	1645	0	1645	0	1645					T4	N2	M0	Stage IV				Male		<=65	Not Otherwise Specified	R0	G3	Antrum/Distal						56	Mut	WT		11.5886
TCGA-VQ-A8PP	STAD	1	712	1	712	1	502	502	1	Locoregioal Recurrece		T4	N1	M0	Stage IV	With tumor	Yes	PD	Male		>65	Tubular Type	R1	G2	Fundus/Body	No	No	No	No	No	76	Mut	Mut		13.3766
TCGA-BR-4371	STAD	0	0	0	0	0	0					T2		M0					Female	White	>65	Not Otherwise Specified		G1			No				71	WT	Mut		4.70588
TCGA-BR-8296	STAD	1	474	1	474	1	390	390	1	Distat Metastasis	Liver	T4	N2	M0	Stage III	With tumor	Yes	SD	Female	White	<=65	Not Otherwise Specified	R0	G3	Fundus/Body					No	58	Mut	WT	No	10.7165
TCGA-VQ-A928	STAD	1	174	1	174	1	148	148	1	Distat Metastasis	Liver	T3	N3	M0	Stage IV	With tumor	Yes	PD	Male	White	<=65	Papillary Type	R0	G2	Fundus/Body	No	No	No	No	No	49	WT	WT		26.2843
TCGA-D7-8574	STAD	0	523	0	523	0	523					T2	N3	M0	Stage III	Tumor free	No	CR	Male	White	>65	Not Otherwise Specified	R0	G3	Antrum/Distal	No	Yes	No	No	No	72	WT	WT		18.7929
TCGA-HU-A4H3	STAD	0	882	0	882	1	410	410	1	Distat Metastasis	Other, specify	T4	N3	M0	Stage III	With tumor	Yes	PD	Female	Asian	<=65	Diffuse Type	R0	G3	Fundus/Body	No	No	No	No		56	Mut	Mut	Yes	6.35161
TCGA-D7-6524	STAD	0	543	0	543	1	543	543	1	Locoregioal Recurrece	Non-regional / Distant Lymph Nodes	T2	N1	M0	Stage II	With tumor	Yes	PD	Male	White	<=65	Diffuse Type	R1	G3	Antrum/Distal		No		No	No	53	WT	Mut	No	41.7546
TCGA-MX-A666	STAD	0	427	0	427	0	427					T2			Stage II	Tumor free	No	SD	Male	White	<=65	Not Otherwise Specified		G2	Other	Yes	Yes	No	No	No	61	Mut	WT		7.59119
TCGA-BR-8592	STAD	1	191	0	191	0	191					T4	N1	M0	Stage III	Tumor free	No	CR	Female	White	<=65	Diffuse Type	R0	G3	Fundus/Body					No	63	WT	WT		72.8455
TCGA-BR-6455	STAD	1	422	1	422	1	385	385	1	Distat Metastasis	Liver	T3	N1	M0	Stage II	With tumor	Yes	SD	Male	White	<=65	Not Otherwise Specified	R0	G3	Fundus/Body					No	59	WT	Mut	No	6.67709
TCGA-BR-6707	STAD	0	491	0	491	1	426	426	1	Locoregioal Recurrece		T3	N0	M0	Stage II	With tumor	Yes	CR	Male	White	>65	Not Otherwise Specified	R0	G3	Fundus/Body					No	75	WT	Mut	Yes	8.89455
TCGA-CD-8533	STAD	0	468	0	468	1	226	226	1	Distat Metastasis	Other, specify	T3	N0	M0	Stage II	With tumor	Yes	CR	Male	Asian	<=65	Not Otherwise Specified	R0	G3	Antrum/Distal	No				No	48	Mut	WT	Yes	17.2141
TCGA-CG-4465	STAD	1	274		274	0	274					T4	N3	M1	Stage IV				Female		>65	Diffuse Type	R2	G3	Antrum/Distal						69	WT	WT		21.9086
TCGA-CD-5803	STAD	1	341	1	341	1	300	300	1	Distat Metastasis	Liver	T3	N0	M0	Stage II	With tumor	Yes	PD	Female	Asian	>65	Not Otherwise Specified		G3	Antrum/Distal					No	78	WT	WT	No	23.234
TCGA-D7-A6F0	STAD	0	678	0	678	0	678					T2	N0	M0	Stage I	Tumor free	No	CR	Female	White	>65	Not Otherwise Specified	R0	G3	Cardia/Proximal	No	No	No	No	No	79	Mut	WT		7.05039
TCGA-BR-7197	STAD	0	280	0	280	0	280					T3	N0	M0	Stage II	Tumor free	No	CR	Male	White	>65	Not Otherwise Specified	R0		Antrum/Distal					No	69	Mut	WT		10.1179
TCGA-BR-8384	STAD	0	113	0	113	0	113					T4	N2	M0	Stage III	Tumor free	No	CR	Male	White	>65	Not Otherwise Specified	R0	G3	Antrum/Distal					No	69	WT	WT		101.256
TCGA-F1-6874	STAD	0	440	0	440	0	440					T2	N0	M0	Stage I	Tumor free	No	CR	Male	White	>65	Not Otherwise Specified	R0	G3	Cardia/Proximal	No	No	No	No	No	79	Mut	WT		41.1248
TCGA-D7-6527	STAD	1	312	1	312	1	75	75	1	Distat Metastasis	Liver	T2	N1	M0	Stage II	With tumor	Yes	PD	Male	White	<=65	Papillary Type	R0	G2	Cardia/Proximal	No	No		No	Yes	62	Mut	WT	No	7.20799
TCGA-VQ-AA6D	STAD	0	521	0	521	0	521					T4	N1	M0	Stage III	Tumor free	No	CR	Female		<=65	Tubular Type	R0	G2	Antrum/Distal	No	No	Yes	No	Yes	52	WT	WT		9.10713
TCGA-CG-4477	STAD	0	942	0	942	1	365	365	1			T2	N0	M0	Stage I	With tumor	Yes	PD	Female		<=65	Not Otherwise Specified	R0	G3	Cardia/Proximal					Yes	58	Mut	WT		15.261
TCGA-D7-6525	STAD	1	406	1	406	1	171	171	1	Distat Metastasis		T2	N2	M0	Stage III	With tumor	Yes	PD	Male	White	<=65	Diffuse Type	R0	G3	Cardia/Proximal	No	No		No	No	58	Mut	WT	No	9.08852
TCGA-IN-8462	STAD	0	572	0	572	1	270	270	1	Distat Metastasis		T2	N1	M0	Stage II	With tumor	Yes	PD	Male	White	>65	Not Otherwise Specified	R0	G2	Gastroesophageal Junction	No	No	No	No	No	80	Mut	WT	Yes	6.02405
TCGA-CD-A486	STAD	1	192	1	192	1	79	79	1	Distat Metastasis	Liver	T3	N0	M0	Stage II	With tumor	Yes	CR	Male	Asian	>65	Not Otherwise Specified		G2	Cardia/Proximal	No	No			No	68	Mut	WT	No	8.07298
TCGA-HU-8610	STAD	0	23	0	23	0	23					T1	N0	M0	Stage I	Tumor free	No	SD	Male	Asian	>65	Tubular Type	R0	G2	Fundus/Body			No	No	No	75	Mut	WT		18.1376
TCGA-BR-4363	STAD	0	0	0	0	0	0					T3							Female	White	<=65	Not Otherwise Specified		G3	Fundus/Body		No				60	Mut	WT		24.8391
TCGA-VQ-A923	STAD	1	61	0	61	0	61					T3	N1	M0	Stage III	Tumor free	No	CR	Male	White	>65	Tubular Type	R0	G3	Fundus/Body	No	No	No	No	No	90	Mut	WT		13.5183
TCGA-HU-A4GU	STAD	0	200	0	200	0	200					T3	N1	M0	Stage II	Tumor free	No	CR	Male	Asian	>65	Diffuse Type	R0	G3	Antrum/Distal			No	Yes	No	73	WT	Mut		4.77214
TCGA-RD-A8N5	STAD	1	1747	0	1747	0	1747					T3	N1	M0	Stage III	Tumor free	No	CR	Male	White	>65	Mucinous Type	R0	G2	Fundus/Body	No	Yes	Yes	No	Yes	78	WT	WT		26.543
TCGA-IN-7806	STAD	0	1106	0	1106	0	1106					T3	N1	M0	Stage II	Tumor free	No	CR	Male	White	<=65	Diffuse Type	R0	G3	Gastroesophageal Junction	Yes	Yes	No	No	No	50	Mut	WT		7.75328
TCGA-CG-4466	STAD	0	577	0	577	0	577					T2	N0	M0	Stage I	Tumor free	No	CR	Female		>65	Not Otherwise Specified	R0	G2	Cardia/Proximal					No	81	Mut	WT		6.44613
TCGA-HU-8249	STAD	0	881	0	881	0	881					T3	N2	M0	Stage III	Tumor free	No	CR	Male	Asian	>65	Tubular Type	R0	G2	Fundus/Body	Yes		No	No	No	76	WT	WT		8.12324
TCGA-HU-A4GF	STAD	0	785	0	785	0	785					T3	N0	M0	Stage II	Tumor free	No	CR	Male	Asian	>65	Tubular Type	R0	G2	Antrum/Distal				No	No	69	Mut	WT		6.59577
TCGA-D7-A747	STAD	1	255	1	255	1	255					T3	N1	M0	Stage II	With tumor		PD	Male	White	<=65	Diffuse Type	R0	G3	Antrum/Distal	No	No			No	57	WT	Mut		18.154
TCGA-HU-A4H4	STAD	0	725	0	725	0	725					T2	N2	M0	Stage II	Tumor free	No	CR	Female	Asian	<=65	Tubular Type	R0	G3	Antrum/Distal	No	No	No	No	No	53	Mut	Mut		5.70987
TCGA-VQ-A8PB	STAD	1	1043	0	1043	0	1043					T3	N0	M0	Stage II	Tumor free	No	CR	Female	White	<=65	Papillary Type	R0	G2	Antrum/Distal	No	No	No	No	Yes	65	WT	Mut		15.2146
TCGA-R5-A7O7	STAD	0	1389	0	1389	0	1389					T3	N1	M1	Stage IV	Tumor free	No	CR	Male	White	<=65	Tubular Type		G2	Gastroesophageal Junction	Yes	Yes	No	No	No	51	Mut	WT		9.38654
TCGA-BR-7715	STAD	0	1023	0	1023	0	1023					T3	N0	M0	Stage II	Tumor free	No	CR	Male	White	<=65	Not Otherwise Specified	R0	G2	Fundus/Body					No	65	Mut	WT		24.733
TCGA-BR-4361	STAD	0	0	0	0	0	0					T4	N0	M0	Stage III				Female	White	>65	Not Otherwise Specified		G3			No				66	Mut	Mut		25.483
TCGA-BR-4367	STAD	0	0	0	0	0	0						N1	M0					Male	White	>65	Not Otherwise Specified		G3	Antrum/Distal		No				78				25.4488
TCGA-BR-8483	STAD	0	164	0	164	0	164					T3	N2	M0	Stage III	Tumor free			Male	White	<=65	Not Otherwise Specified	R0	G2	Antrum/Distal	No			No	No	59	Mut	WT		9.68863
TCGA-CG-4476	STAD	0	0	0	0	0	0					T4	N3	M0	Stage III	Tumor free			Male		>65	Diffuse Type	R0	G3	Fundus/Body						69	Mut	WT		58.175
TCGA-VQ-A91N	STAD	1	570	1	570	1	438	438	1	Locoregioal Recurrece		T4	N3	M0	Stage IV	With tumor	Yes	PD	Female		<=65	Tubular Type	R0	G2	Antrum/Distal	No	No	No	No	No	59	Mut	WT		5.27178
TCGA-CG-5726	STAD	1	881	0	881	0	881					T1	N0	M0	Stage I	Tumor free			Male		>65	Not Otherwise Specified	R0	G2	Antrum/Distal	No	Yes		No		73	WT	WT		1.6821
TCGA-BR-7704	STAD	0	1072	0	1072	0	1072					T3	N0	M0	Stage II	Tumor free	No	CR	Female	White	>65	Not Otherwise Specified	R0	G3	Fundus/Body					No	69	WT	WT		8.37161
TCGA-D7-8573	STAD	0	593	0	593	0	593					T3	N0	M0	Stage II	With tumor	No	CR	Male	White	<=65	Tubular Type	R0	G3	Fundus/Body	No	No	No	No	No	57	WT	WT	No	5.38912
TCGA-HU-A4HD	STAD	0	1016	0	1016	0	1016					T3	N2	M0	Stage III	Tumor free	No	SD	Male	Asian	>65	Tubular Type	R0	G2	Antrum/Distal	No	No	No	No	No	73	Mut	WT		5.38444
TCGA-FP-7829	STAD	0	594	0	594	0	594					T3	N1	M0	Stage II	Tumor free	No	CR	Male	White	>65	Mucinous Type	R0	G2	Gastroesophageal Junction					Yes	69	Mut	WT		13.8414
TCGA-BR-8680	STAD	0	972	0	972	0	972					T4	N2	M1	Stage IV	Tumor free	No	CR	Male	Asian	<=65	Tubular Type	R0	G2	Antrum/Distal	No			No	No	45	WT	Mut		4.21928
TCGA-D7-A6EV	STAD	0	342	0	342	0	342					T2	N2	M0	Stage II	Tumor free	No	CR	Female	White	>65	Not Otherwise Specified	R0	G3	Antrum/Distal	No	No	No	No	No	71	Mut	WT		3.76352
TCGA-IN-A6RI	STAD	0	559	0	559	0	559					T1	N0	M0	Stage I	Tumor free	No	CR	Male	White	<=65	Not Otherwise Specified	R0	G2	Gastroesophageal Junction	Yes			Yes	No	45	Mut	WT		3.99127
TCGA-HF-7132	STAD	0	2351	0	2351	0	2351					T2	N1	M0	Stage II	Tumor free	No	CR	Male			Mucinous Type	R0	G2	Antrum/Distal	No	No		No	Yes		Mut	Mut		8.98329
TCGA-BR-8364	STAD	0	675	0	675	0	675					T4	N2	M0	Stage III	Tumor free	No	CR	Female	White	<=65	Diffuse Type	R0	G3	Fundus/Body					No	42	WT	WT		63.0207
TCGA-VQ-A927	STAD	1	200	1	200	1	200					T3	N3	M0	Stage III	With tumor	No	SD	Male	White	>65	Diffuse Type	R1	G1	Fundus/Body	No	No	No	No	No	81	WT	WT		7.56755
TCGA-BR-8485	STAD	0	280	0	280	0	280					T4	N3	M0	Stage III	Tumor free	No	CR	Female	White	>65	Not Otherwise Specified	R0	G3	Fundus/Body					No	68	WT	WT		22.2124
TCGA-VQ-A94T	STAD	1	342	1	342	1	296	296	1	Locoregioal Recurrece		T3	N2	M0	Stage III	With tumor	Yes	PD	Male		>65	Diffuse Type	R0	G3	Cardia/Proximal	No	No	No	No	No	73	WT	WT		10.5885
TCGA-BR-A4J4	STAD	0	16	0	16	0	16					T4	N2	M0	Stage III	Tumor free			Male	Asian	<=65	Not Otherwise Specified	R0	G3	Antrum/Distal	No			No		39	WT	WT		9.05415
TCGA-BR-8284	STAD	1	245	0	245	0	245					T4	N3	M0	Stage III	Tumor free	No	CR	Female	White	>65	Not Otherwise Specified	R0	G3	Antrum/Distal					No	72	WT	WT		14.142
TCGA-BR-7717	STAD	1	552	0	552	0	552					T4	N1	M0	Stage IV	Tumor free	No	CR	Male	White	<=65	Not Otherwise Specified	R0	G2	Cardia/Proximal					No	63	WT	WT		12.44
TCGA-BR-8077	STAD	0	21	0	21	0	21					T4	N1	M0	Stage III	Tumor free	No	CR	Female	White	<=65	Not Otherwise Specified	R0	G2	Fundus/Body						58	Mut	WT		7.60706
TCGA-BR-6458	STAD	1	588	1	588	1	574	574	1	Distat Metastasis	Liver;Lung;Other, specify	T3	N1	M0	Stage II	With tumor	Yes	CR	Female	White	<=65	Not Otherwise Specified	R0	G3	Fundus/Body					No	57	Mut	WT	No	26.1864
TCGA-BR-A4J7	STAD	0	989	0	989	0	989					T4		M0	Stage II	Tumor free	No	CR	Male	Asian	<=65	Mucinous Type	R0	G3	Antrum/Distal	No	No		No	No	49	WT	WT		21.3098
TCGA-VQ-AA6G	STAD	1	792	1	792	1	469	469	1	Distat Metastasis	Lung	T3	N0	M0	Stage II	With tumor	Yes	PD	Male	White	>65	Not Otherwise Specified	R0	G2	Cardia/Proximal	No	No	No	No	No	68	Mut	WT		7.24475
TCGA-BR-8060	STAD	1	348	0	348	0	348					T2	N2	M0	Stage II	Tumor free	No	CR	Female	White	>65	Not Otherwise Specified	R0	G3	Cardia/Proximal					No	75	WT	WT		28.6472
TCGA-HU-8602	STAD	0	679	0	679	0	679					T4	N0	M0	Stage II	Tumor free	No	CR	Female	Asian	<=65	Diffuse Type	R0	G3	Antrum/Distal	Yes		No	No	No	58	WT	Mut		16.1543
TCGA-CG-5722	STAD	0	30	0	30	0	30					T3	N2	M1	Stage IV	With tumor			Female		>65	Not Otherwise Specified	R2	G3	Fundus/Body	No	Yes		No		67	WT	Mut		6.02453
TCGA-KB-A6F7	STAD	0	1935	0	1935	0	1935					T1	N1	M0	Stage I	Tumor free	No	CR	Female		<=65	Not Otherwise Specified	R0	G3	Fundus/Body				No	Yes	54	WT	WT		4.07478
TCGA-HU-A4GY	STAD	0	8	0	8	0	8					T4	N1	M0	Stage III	Tumor free	No	SD	Female	Asian	>65	Diffuse Type	R0	G3	Antrum/Distal				Yes	No	76	WT	WT		12.0921
TCGA-BR-A4J9	STAD	0	14	0	14	0	14					T3	N0	M0	Stage II	Tumor free	No	CR	Male	White	<=65	Not Otherwise Specified	R0	G3	Antrum/Distal	No	No		No	No	55	WT	WT		57.4801
TCGA-HU-A4GQ	STAD	1	3	1	3	0	3					T4	N2	M0	Stage III	Tumor free	No	CR	Male	Asian	>65	Tubular Type	R0	G2	Antrum/Distal				Yes	No	71	Mut	Mut		13.8835
TCGA-IN-A7NU	STAD	0	356	0	356	1	337	337	1	Distat Metastasis		T3	N3	M0	Stage III	With tumor	Yes	PD	Male	White	>65	Not Otherwise Specified	R0	G3	Gastroesophageal Junction					No	69	Mut	WT		6.46822
TCGA-RD-A7C1	STAD	1	507	1	507	1	438	438	1	Distat Metastasis	Non-regional / Distant Lymph Nodes;Peritoneal Surfaces	T2	N0	M0	Stage I	With tumor	Yes	CR	Male	White	>65	Diffuse Type	R0	G3	Fundus/Body	No	No	No	No	No	82	WT	WT		5.75925
TCGA-IN-A6RN	STAD	0	594	0	594	0	594					T1	N2	M0	Stage II	Tumor free	No	CR	Female	White	>65	Not Otherwise Specified	R0	G2	Gastroesophageal Junction	Yes			Yes	No	72	WT	WT		3.76794
TCGA-RD-A8MW	STAD	1	1153	1	1153	1	98	98	1	Distat Metastasis	Peritoneal Surfaces;Liver	T3	N2	M0	Stage III	With tumor	Yes	CR	Male	White	>65	Not Otherwise Specified	R0	G3	Antrum/Distal	Yes	Yes	Yes	No	Yes	72	Mut	WT	No	16.918
TCGA-BR-8367	STAD	1	801	1	801	1	580	580	1	Distat Metastasis	Other, specify	T3	N3	M0	Stage III	With tumor	Yes	CR	Male	White	<=65	Not Otherwise Specified	R0	G3	Fundus/Body					No	55	WT	WT	Yes	49.8172
TCGA-CD-5799	STAD	0	396	0	396	0	396					T2	N1	M0	Stage II	Tumor free	No	CR	Male	Asian	<=65	Not Otherwise Specified		G3	Antrum/Distal					No	45	Mut	WT		7.20533
TCGA-VQ-A8PM	STAD	1	57	0	57	1	57					T4	N3	M0	Stage IV	With tumor	No		Male	White	<=65	Signet Ring Type	R0	G3	Cardia/Proximal	No	No	No	No	No	56	Mut	WT		12.6581
TCGA-VQ-A922	STAD	1	275	1	275	1	252	252	1	Distat Metastasis	Liver	T4	N1	M0	Stage IV		Yes	PD	Male		>65	Tubular Type	R0	G2	Antrum/Distal	No	No	No	No	No	70	Mut	WT		26.6148
TCGA-BR-6452	STAD	0	1055	0	1055	0	1055					T3	N0	M0	Stage II	Tumor free	No	CR	Female	White	>65	Not Otherwise Specified	R0	G3	Fundus/Body					No	78	WT	Mut		7.73184
TCGA-HU-A4GJ	STAD	0	650	0	650	1	547	547	1	Distat Metastasis	Other, specify	T4	N3	M0	Stage III	With tumor	Yes	PD	Female	Asian	<=65	Diffuse Type	R0	G3	Antrum/Distal			No	No	No	60	WT	WT	Yes	4.66584
TCGA-BR-7851	STAD	1		0		0						T4	N0	M0	Stage II	Tumor free	No	CR	Male	White	>65	Not Otherwise Specified	R0	G3	Fundus/Body					No	74	WT	Mut		16.0195
TCGA-FP-7735	STAD	1	106	0	106	0	106					T2	N0		Stage I	Tumor free	No	CR	Male	Black or African American	>65	Not Otherwise Specified	R0	G2	Fundus/Body	Yes	Yes			No	77	Mut	WT		5.98079
TCGA-CD-5801	STAD	1	401	1	401	1	401					T3	N1	M0	Stage III	With tumor	No	PD	Male	Asian	>65	Not Otherwise Specified	R0	G3	Antrum/Distal					No	69	WT	Mut		2.37795
TCGA-CG-5723	STAD	0	3196	0	3196	0	3196					T2	N1	M0	Stage II				Male		>65	Not Otherwise Specified	R0	G3	Cardia/Proximal	No			No	No	83	Mut	WT		7.92853
TCGA-CG-4441	STAD	1	426		426	0	426					T2	N2	M0	Stage III				Male		>65	Not Otherwise Specified	R0	G2	Fundus/Body						83	WT	WT		15.3932
TCGA-HU-A4GC	STAD	0	99	0	99	0	99					T4	N2	M0	Stage III	Tumor free	No	SD	Male	Asian	>65	Diffuse Type	R0	G3	Antrum/Distal			No	No	No	74	Mut	WT		5.20413
TCGA-D7-A4Z0	STAD	0	449	0	449	0	449					T2	N2	M0	Stage II	Tumor free	No	CR	Female	White	<=65	Mucinous Type	R0	G3	Antrum/Distal		No	No	No	Yes	60	WT	WT		11.1589
TCGA-D7-8570	STAD	0	752	0	752	0	752					T3	N3	M0	Stage III	With tumor	No	CR	Male	White	<=65	Tubular Type	R0	G3	Cardia/Proximal	No	No	No	No	No	44	WT	WT	No	13.961
TCGA-VQ-A8PQ	STAD	1	476	1	476	1	91	91	1	Locoregioal Recurrece		T4	N1	M1	Stage IV	With tumor	Yes	PD	Female	White	<=65	Tubular Type	R2	G2	Cardia/Proximal	No	No	No	No	No	50	WT	WT		39.5598
TCGA-RD-A7BT	STAD	1	262	1	262	1	123	123	1	Distat Metastasis	Other, specify;Liver	T3	N3	M0	Stage IV	With tumor	Yes	PD	Male		>65	Not Otherwise Specified	R2	G3	Fundus/Body	No	Yes	Yes	No	No	66	WT	WT	No	2.81526
TCGA-CD-8535	STAD	0	390	0	390	0	390					T3	N1	M0	Stage III	Tumor free	No	CR	Male	Asian	<=65	Not Otherwise Specified	R0	G3	Fundus/Body	No				No	59	Mut	WT		13.7067
TCGA-VQ-A8PU	STAD	1	832	0	832	0	832					T4	N1	M0	Stage III	Tumor free	No	CR	Female	White	>65	Tubular Type	R0	G3	Fundus/Body	No	No	No	No	Yes	72	WT	WT		7.05631
TCGA-VQ-A8P8	STAD	0	942	0	942	0	942					T4	N0	M0	Stage II	Tumor free	No	CR	Female	Black or African American	>65	Not Otherwise Specified	R0	G2	Fundus/Body	No	No	No	No	No	72	WT	WT		19.7257
TCGA-HU-A4G3	STAD	0	170	0	170	0	170					T2	N2	M0	Stage II	Tumor free	No	SD	Male	Asian	<=65	Tubular Type	R0	G2	Antrum/Distal			No	No	No	54	WT	WT		5.6925
TCGA-BR-8687	STAD	1	250	1	250	1	250					T4	N2	M0	Stage III	With tumor	No	SD	Female	White	>65	Not Otherwise Specified	R1	G3	Cardia/Proximal					No	67	WT	WT		12.4883
TCGA-HF-7133	STAD	0	1918	0	1918	0	1918					T2	N3	M0	Stage IV	Tumor free	No	CR	Female			Mucinous Type	R1	G2	Gastroesophageal Junction	No	Yes	No	No	Yes		WT	WT		16.1898
TCGA-D7-A748	STAD	1	132	1	132	1	99	99	1	Locoregioal Recurrece;Distat Metastasis	Peritoneal Surfaces	T4	N3	M1	Stage IV	With tumor	Yes	PD	Female	White	<=65	Diffuse Type	R0	G3	Fundus/Body					Yes	41	WT	WT	No	23.2051
TCGA-BR-6564	STAD	1	794	0	794	0	794					T3	N2	M0	Stage III	Tumor free	No	CR	Female	White	<=65	Diffuse Type	R0	G3	Fundus/Body					No	46	WT	WT		25.0481
TCGA-CG-4304	STAD	0		0		0						T2	N0	M0	Stage I				Male		>65	Not Otherwise Specified	R0	G2	Cardia/Proximal						84	WT	WT		14.0207
TCGA-VQ-A8E0	STAD	1	562	1	562	1	531	531	1	Distat Metastasis	Liver	T3	N2	M0	Stage III	With tumor	Yes	PD	Male	Black or African American	>65	Not Otherwise Specified	R0	G3	Fundus/Body	No	No	No	No	Yes	68	Mut	WT		6.97237
TCGA-BR-8677	STAD	0	813	0	813	0	813					T3	N3	M0	Stage III	Tumor free	No	CR	Female	White	>65	Not Otherwise Specified	R0	G3	Antrum/Distal	No			No	No	74	WT	WT		29.602
TCGA-RD-A8N1	STAD	0	3519	0	3519	0	3519					T3	N2	M0	Stage III	Tumor free	No	CR	Male	White	>65	Diffuse Type	R1	G3	Antrum/Distal	No	No	Yes	Yes	Yes	70	Mut	WT		11.606
TCGA-HU-A4GP	STAD	0	273	0	273	0	273					T2	N1	M0	Stage II	Tumor free	No	CR	Female	Asian	<=65	Diffuse Type	R0	G2	Antrum/Distal				No	No	62	Mut	WT		4.82721
TCGA-VQ-A94R	STAD	1	1294	1	1294	1	1018	1018	1	Locoregioal Recurrece		T4	N2	M0		With tumor	Yes	PD	Male	White	<=65	Not Otherwise Specified	R0	G2	Antrum/Distal	No	No	No	No	Yes	63	Mut	WT		26.8244
TCGA-BR-8080	STAD	1	292	0	292	0	292					T4	N3	M0	Stage III	Tumor free	No	CR	Female	White	>65	Mucinous Type	R0	G3	Fundus/Body					No	72	Mut	WT		27.9939
TCGA-BR-4369	STAD	0	0	0	0	0	0							M0					Male	White	>65	Not Otherwise Specified		G3	Cardia/Proximal		No				75	WT	WT		19.0713
TCGA-BR-A4J5	STAD	0	862	0	862	0	862					T4	N1	M0	Stage III	Tumor free	No	CR	Male	Asian	<=65	Mucinous Type	R0	G3	Antrum/Distal	No	No		No	No	56	WT	WT		30.161
TCGA-CD-8528	STAD	0	375	0	375	0	375					T4	N0	M0	Stage III	Tumor free	No	CR	Female	Asian	<=65	Not Otherwise Specified	R0	G3	Antrum/Distal	No				Yes	43	Mut	WT		11.8858
TCGA-VQ-A94P	STAD	1	81	1	81	1	81					T4				With tumor	No	PD	Male	White	<=65	Signet Ring Type	R2		Fundus/Body	No	No	No	No	No	57	WT	WT		21.2172
TCGA-CG-5720	STAD	1	30	0	30	0	30					T2	N0	M0	Stage I	Tumor free			Male		>65	Not Otherwise Specified	R0	G3	Cardia/Proximal	No			No		71	WT	WT		9.33815
TCGA-MX-A663	STAD	1	300	1	300	1	218	218	1	Distat Metastasis	Other, specify	T3	N0	M0	Stage II	With tumor	Yes	CR	Male	White	>65	Not Otherwise Specified	R0	G3		No	No	No	No	No	66	WT	WT	No	33.6157
TCGA-CG-4442	STAD	0	0	0	0	0	0					T2	N0	M0	Stage I	Tumor free			Male		>65	Not Otherwise Specified	R0	G3	Antrum/Distal						85	WT	Mut		14.515
TCGA-D7-6528	STAD	0	463	0	463	0	463					T2	N0	M0	Stage I	Tumor free	No	CR	Female	White	>65	Tubular Type	R0	G2	Fundus/Body	No	No		No	No	70	WT	WT		7.55416
TCGA-VQ-A8E7	STAD	0	1138	0	1138	1	1048	1048	1	Distat Metastasis	Other, specify	T3	N1	M1	Stage IV	With tumor	Yes	SD	Male	White	<=65	Tubular Type	R0	G2	Gastroesophageal Junction	No	No	No	No	No	59	Mut	WT	Yes	8.35365
TCGA-IN-AB1V	STAD	0	479	0	479	0	479					T1	N0	M0	Stage I	Tumor free	No	CR	Male	White	<=65	Not Otherwise Specified	R0	G2	Gastroesophageal Junction	Yes			Yes	No	63	WT	WT		2.85321
TCGA-BR-6453	STAD	0	485	0	485	0	485					T2	N1	M0	Stage II	Tumor free	No	CR	Male	White	<=65	Not Otherwise Specified	R0	G3	Fundus/Body					No	54	WT	WT		8.0284
TCGA-BR-8295	STAD	1	67	1	67	1	67					T4	N0	M0	Stage II	With tumor	No	PD	Female	White	<=65	Not Otherwise Specified	R0	G3	Fundus/Body					No	60	Mut	WT		35.1081
TCGA-CD-8530	STAD	0	377	0	377	0	377					T3	N0	M0	Stage II	Tumor free	No	CR	Male	Asian	<=65	Diffuse Type	R0	G3	Fundus/Body	No				Yes	51	Mut	WT		35.841
TCGA-CG-4436	STAD	0	243	0	243	0	243					T2	N0	M0	Stage I	Tumor free	No	CR	Male		<=65	Not Otherwise Specified	R0	G2						No	57	Mut	WT		10.118
TCGA-HU-8244	STAD	0	742	0	742	0	742					T1	N0	M0	Stage I	Tumor free	No	CR	Female	Asian	>65	Tubular Type	R0	G1	Fundus/Body	Yes		No	No	No	77	Mut	WT		0.64863
TCGA-BR-4187	STAD	1	141		141	0	141							M0			No		Male	White	<=65	Not Otherwise Specified		G3	Antrum/Distal		No			No	56	WT	WT		52.0036
TCGA-D7-6520	STAD	0	573	0	573	1	46	46	1	Distat Metastasis	Liver	T2	N2	M0	Stage III	With tumor	Yes	PD	Male	White	<=65	Tubular Type	R0	G3	Antrum/Distal	No	No		No	No	53	Mut	WT	Yes	25.7048
TCGA-KB-A93H	STAD	0	1145	0	1145	0	1145					T3	N1	M0	Stage II	Tumor free	No	CR	Female	Asian	>65	Tubular Type	R0	G1	Fundus/Body	No		No	No	No	79	Mut	WT		2.23678
TCGA-IN-A6RS	STAD	0	383	0	383	0	383					T1	N0	M0	Stage I	Tumor free	No	CR	Male	White	>65	Not Otherwise Specified	R0	G2	Gastroesophageal Junction					No	76	Mut	WT		12.4213
TCGA-VQ-A94U	STAD	0	819	0	819	0	819					T4	N0	M0	Stage II	Tumor free	No	CR	Male	White	>65	Signet Ring Type	R0	G3	Antrum/Distal	No	No	No	No	Yes	70	Mut	WT		15.9048
TCGA-VQ-AA6K	STAD	1	378	1	378	1	332	332	1	Locoregioal Recurrece		T4	N3	M0	Stage III	With tumor	Yes	PD	Male	White	<=65	Signet Ring Type	R1	G3	Cardia/Proximal	No	No	No	No	Yes	59	WT	Mut		11.6504
TCGA-VQ-A925	STAD	1	138	1	138	1	138					T3	N2	M0	Stage III	With tumor	No	PD	Male	White	>65	Tubular Type	R2	G2	Antrum/Distal	No	No	No	No	No	66	Mut	WT		5.77141
TCGA-BR-6852	STAD	0	1367	0	1367	0	1367					T3	N0	M0	Stage II	Tumor free	No	CR	Female	White	<=65	Not Otherwise Specified	R0	G3	Gastroesophageal Junction					No	64	WT	WT		15.913
TCGA-VQ-A8DZ	STAD	1	396	1	396	1	396					T4	N3	M1	Stage IV	With tumor	No	PD	Male	Black or African American	>65	Signet Ring Type	R2	G3	Antrum/Distal	No	No	No	No	No	70	Mut	WT		5.80884
TCGA-RD-A8N0	STAD	0	1236	0	1236	0	1236					T3	N2	M0	Stage III	Tumor free	No	CR	Female	White	<=65	Diffuse Type	R0	G3	Fundus/Body	Yes	Yes	Yes	No	Yes	53	WT	WT		10.8634
TCGA-CD-5800	STAD	0	400	0	400	0	400					T3	N0	M0	Stage II	Tumor free	No	CR	Female	Asian	<=65	Papillary Type	R0	G1	Antrum/Distal					No	51	Mut	Mut		3.68526
TCGA-CD-8531	STAD	0	383	0	383	0	383					T3	N1	M0	Stage III	Tumor free	No	CR	Female	Asian	>65	Diffuse Type	R0	G3	Fundus/Body	No				Yes	66	Mut	WT		4.87725
TCGA-KB-A93J	STAD	0	1124	0	1124	0	1124					T2	N1	M0	Stage II			CR	Male	White	>65	Diffuse Type	R0	G3	Other	No		No	No	Yes	78	Mut	WT		6.36851
TCGA-CG-4306	STAD	1	31		31	0	31					T3	N2	M1	Stage IV				Male		>65	Not Otherwise Specified	R2	G3	Antrum/Distal						90	WT	WT		18.2805
TCGA-D7-8572	STAD	0	511	0	511	0	511					T2	N2	M0	Stage II	With tumor	No	CR	Male	White	<=65	Not Otherwise Specified	R0	G2	Fundus/Body	No	No	No		No	57	WT	WT	No	26.3179
TCGA-CD-8534	STAD	0	367	0	367	1	201	201	1	Distat Metastasis	Other, specify	T3	N0	M0	Stage II	With tumor	Yes	PD	Male	Asian	<=65	Diffuse Type	R0	G3	Antrum/Distal	No				No	41	WT	WT	No	9.29479
TCGA-R5-A7ZF	STAD	1	259	1	259	1	259					T4	N1	M1	Stage IV	With tumor	No	PD	Female	Black or African American	<=65	Tubular Type		G2	Antrum/Distal	No	No	No	No	No	65	Mut	WT		6.53693
TCGA-HF-7134	STAD	0	1588	0	1588	0	1588					T1	N0	M0	Stage I	Tumor free	No	CR	Male			Not Otherwise Specified	R0	G2	Fundus/Body	No	No	No	No	No		WT	WT		16.9735
TCGA-D7-5578	STAD	0	385	0	385	0	385					T3	N2	M0	Stage III	Tumor free	No		Male	White	>65	Tubular Type	R0	G3	Fundus/Body	Yes			No	No	80	Mut	Mut		9.52782
TCGA-VQ-A8PE	STAD	1	675	1	675	1	265	265	1	Locoregioal Recurrece		T3	N3	M0	Stage III	With tumor	Yes	PD	Male	White	>65	Tubular Type	R0	G3	Cardia/Proximal	No	No	No	No	No	78	Mut	WT		9.26025
TCGA-HU-A4GT	STAD	0	198	0	198	0	198					T3	N0	M0	Stage II	Tumor free	No	CR	Female	Asian	>65	Tubular Type	R0	G3	Antrum/Distal				No	No	71	WT	WT		4.32582
TCGA-CG-5734	STAD	1	243		243	0	243					T3	N1	M0	Stage III				Male		>65	Not Otherwise Specified	R0	G3	Fundus/Body	No			No		68	Mut	WT		3.2405
TCGA-VQ-A8DT	STAD	0	1484	0	1484	1	1376	1376	1	Distat Metastasis	Liver	T3	N3	M0	Stage III	With tumor	Yes	CR	Male		<=65	Not Otherwise Specified	R0	G3	Fundus/Body	No	No	No	No	Yes	43	Mut	WT	Yes	2.15276
TCGA-FP-7916	STAD	1	428	1	428	1	428					T4	N3		Stage III	With tumor	No	PD	Male	Asian	>65	Diffuse Type		G3	Antrum/Distal					No	77	WT	Mut		26.629
TCGA-CD-A4MG	STAD	1	200	1	200	1	74	74	1	Locoregioal Recurrece		T3	N0	M0	Stage II	With tumor	Yes	CR	Male	Asian	>65	Diffuse Type		G3	Cardia/Proximal					No	76	WT	WT	No	8.2625
TCGA-RD-A8N2	STAD	0	3540	0	3540	0	3540					T2	N0	M0	Stage I	Tumor free	No	CR	Female	White	<=65	Diffuse Type	R0	G3	Antrum/Distal	No	Yes	Yes	No	No	59				63.4048
TCGA-D7-6519	STAD	0	625	0	625	1	429	429	1	Distat Metastasis	Liver	T2	N1	M0		With tumor	Yes	PD	Female	White	<=65	Diffuse Type	R0	G3	Cardia/Proximal	No	No	No	No	Yes	64	WT	WT	Yes	5.39098
TCGA-CG-5732	STAD	1	2100	1	2100	1	1949	1949	1			T2	N3	M0	Stage IV	With tumor	Yes		Male		>65	Not Otherwise Specified	R0	G2	Cardia/Proximal	No	Yes		No	No	66	Mut	WT		2.76026
TCGA-CD-8527	STAD	1	218	1	218	1	159	159	1	Distat Metastasis	Liver;Lung	T2	N1	M0	Stage II	With tumor	Yes	CR	Female	Asian	>65	Not Otherwise Specified	R0	G2	Antrum/Distal	No				No	72	WT	WT	No	3.93596
TCGA-HF-A5NB	STAD	0	928	0	928	0	928					T4	N3	M0	Stage III	Tumor free	No	CR	Female		>65	Mucinous Type	R1	G3	Antrum/Distal	No	No	No	No	Yes	75	WT	Mut		3.90771
TCGA-HU-A4GD	STAD	0	692	0	692	1	399	399	1	Distat Metastasis	Liver	T3	N1	M0	Stage II	With tumor	Yes	PD	Male	Asian	<=65	Tubular Type	R0	G3	Antrum/Distal			No	No	No	56	Mut	WT	Yes	3.91195
TCGA-RD-A8N9	STAD	0	1083	0	1083	0	1083					T2	N1	M0	Stage II	Tumor free	No	CR	Female	Asian	<=65	Diffuse Type	R0	G3	Gastroesophageal Junction	No	No	No	No	Yes	63	Mut	WT		42.8154
TCGA-BR-6709	STAD	1	370	1	370	1	370					T3	N3	M0	Stage III	With tumor	No	PR	Female	White	<=65	Not Otherwise Specified	R1	G3	Cardia/Proximal					No	57	WT	WT		10.6069
TCGA-D7-6818	STAD	1	376	1	376	1	247	247	1	Distat Metastasis;Locoregioal Recurrece	Liver;	T2	N3	M0	Stage III	With tumor	Yes	PD	Male	White	<=65	Diffuse Type	R0	G3	Fundus/Body	No	No	No	No	Yes	53	Mut	WT	No	18.501
TCGA-CG-4444	STAD	0	1431	0	1431	0	1431					T2	N2	M0	Stage III	Tumor free	No	CR	Male		>65	Diffuse Type	R0	G3	Fundus/Body					Yes	76	Mut	WT		9.78373
TCGA-BR-8366	STAD	0	29	0	29	0	29					T3	N0	M0	Stage II	Tumor free		CR	Female	White	>65	Not Otherwise Specified	R0	G3	Fundus/Body					No	80	WT	Mut		18.1877
TCGA-CD-A4MH	STAD	0	371	0	371	0	371					T3	N0	M0	Stage II	Tumor free	No	CR	Female	Asian	>65	Not Otherwise Specified		G2	Antrum/Distal					Yes	86	Mut	WT		4.92402
TCGA-BR-8683	STAD	1	300	0	300	0	300					T4	N2	M0	Stage III	Tumor free	No	CR	Male	Asian	>65	Tubular Type	R0	G3	Antrum/Distal	No			No	No	75	Mut	WT		36.0443
TCGA-BR-8484	STAD	1	766	0	766	0	766					T4	N1	M0	Stage III	Tumor free	No	CR	Male	White	<=65	Not Otherwise Specified	R0	G2	Fundus/Body	No			No	No	61	Mut	WT		15.4895
TCGA-D7-8575	STAD	1	554	1	554	1	427	427	1	Distat Metastasis	Peritoneal Surfaces	T3	N2	M0	Stage III	With tumor	Yes	CR	Male	White	>65	Tubular Type	R0	G3	Fundus/Body	No	No	No	No	No	75	WT	WT	No	4.48857
TCGA-BR-8679	STAD	0	0	0	0	0	0					T2	N0	M0	Stage I	Tumor free	No	CR	Female	White	<=65	Not Otherwise Specified	R0	G2	Fundus/Body	No				No	63	Mut	WT		13.9975
TCGA-BR-8371	STAD	1	359	1	359	1	357	357	1	Distat Metastasis	Other, specify	T3	N3	M0	Stage III	With tumor	Yes	PD	Male	White	<=65	Not Otherwise Specified	R0	G3	Cardia/Proximal					No	62	WT	WT	Yes	82.2237
TCGA-BR-4357	STAD	0	0	0	0	0	0					T3							Male	White	<=65	Not Otherwise Specified		G2	Fundus/Body		No				58	Mut	WT		16.2649
TCGA-CG-4437	STAD	0	245	0	245	0	245					T2	N1	M0	Stage II	Tumor free	No	CR	Male		>65	Not Otherwise Specified	R0	G2	Cardia/Proximal					No	83	WT	WT		7.65022
TCGA-BR-A4J8	STAD	0	411	0	411	0	411					T3	N3	M0	Stage III	Tumor free	No	CR	Female	White	>65	Not Otherwise Specified	R0	G3	Cardia/Proximal	No	No		No	No	71	Mut	WT		28.5122
TCGA-FP-8099	STAD	0	519	0	519	0	519					T3	N0		Stage II	Tumor free	No	CR	Male	White	>65	Not Otherwise Specified	R0	G2	Gastroesophageal Junction					No	79	Mut	Mut		6.50947
TCGA-RD-A8MV	STAD	0	3720	0	3720	0	3720					T3	N2	M0	Stage III	Tumor free	No	CR	Male	White	<=65	Not Otherwise Specified	R0	G3	Fundus/Body	No	No	Yes	No	Yes	56	WT	WT		3.9473
TCGA-BR-8486	STAD	0	615	0	615	0	615					T1	N0	M0	Stage I	Tumor free	No	CR	Female	White	>65	Not Otherwise Specified	R0	G2	Fundus/Body					No	90	Mut	WT		20.152
TCGA-BR-4253	STAD	1	124		124	0	124					T3	N1	M0	Stage III		No		Female	White	>65	Not Otherwise Specified		G3	Fundus/Body		No			No	80	WT	Mut		11.5508
TCGA-F1-6177	STAD	0	200	0	200	0	200					T1	N1		Stage I	Tumor free	No	CR	Male	Black or African American	>65	Not Otherwise Specified	R0	G2	Antrum/Distal	No	No	No	No	No	90	WT	Mut		3.9755
TCGA-D7-A6EZ	STAD	1	618	1	618	1	618					T3	N2	M0	Stage III	With tumor	No	CR	Male	White	>65	Not Otherwise Specified	R0	G3	Fundus/Body	No	No	No	No	No	66	WT	Mut	No	12.9529
TCGA-VQ-A924	STAD	1	1686	1	1686	1	1686			Locoregioal Recurrece;Distat Metastasis		T3	N0	M0	Stage II	With tumor	Yes	PD	Male		>65	Tubular Type	R0	G2	Antrum/Distal	No	No	No	No	No	69	WT	Mut		11.4899
TCGA-BR-7723	STAD	1	874	1	874	1	559	559	1	Distat Metastasis	Liver	T3	N3	M0	Stage III	With tumor	Yes	CR	Male	White	<=65	Not Otherwise Specified	R0	G3	Fundus/Body					No	59	Mut	WT	Yes	13.4282
TCGA-VQ-AA69	STAD	0	864	0	864	0	864					T3	N2	M0	Stage III	Tumor free	No	CR	Male	White	<=65	Not Otherwise Specified	R0	G2	Gastroesophageal Junction	No	No	No	No	Yes	35	WT	Mut		6.73923
TCGA-HU-A4H0	STAD	0	64	0	64	0	64					T4	N3	M0	Stage III	Tumor free	No	CR	Male	Asian	>65	Diffuse Type	R0	G3	Fundus/Body	Yes		No	No	No	72	WT	Mut	No	2.93008
TCGA-BR-8291	STAD	1	607	0	607	0	607					T3	N1	M0	Stage II	Tumor free	No	CR	Male	White	<=65	Diffuse Type	R0		Antrum/Distal					No	61	WT	WT		39.0782
TCGA-CG-5717	STAD	1	212	1	212	1	120	120	1			T2	N1	M0	Stage II	With tumor	Yes	PD	Male		<=65	Not Otherwise Specified	R0	G3	Cardia/Proximal	Yes		No	No	No	58	Mut	WT		7.99577
TCGA-HU-A4G9	STAD	0	736	0	736	0	736					T1	N0	M0	Stage I	Tumor free	No	SD	Female	Asian	>65	Tubular Type	R0	G2	Fundus/Body			No	No	No	67	WT	WT		1.42701
TCGA-HJ-7597	STAD	1	805	1	805	1	231	231	1	Distat Metastasis;Locoregioal Recurrece	Other, specify	T2	N0		Stage I	With tumor	Yes	CR	Female	White	>65	Signet Ring Type	R0	G3	Fundus/Body	Yes	Yes	No	Yes	No	71	Mut	WT	Yes	6.8773
TCGA-CD-5804	STAD	0	368	0	368	0	368					T3	N1	M0		Tumor free	No	CR	Male	Asian	>65	Not Otherwise Specified	R0	G2	Antrum/Distal		No	No	No	No	90	Mut	WT		9.2989
TCGA-BR-4201	STAD	1	940		940	0	940					T2		M0			No	SD	Female	White	>65	Not Otherwise Specified		G1	Cardia/Proximal					No	66	WT	WT		34.7091
TCGA-BR-6454	STAD	0	0	0	0	0	0					T3	N0	M0	Stage II				Male	White	<=65	Not Otherwise Specified	R0	G3	Cardia/Proximal						58	WT	Mut		5.01664
TCGA-3M-AB46	STAD	0	1765	0	1765	0	1765					T2	N0		Stage I	Tumor free	No	CR	Male	White	>65	Not Otherwise Specified		G2	Other	No		No	No	Yes	70	Mut	WT		6.11881
TCGA-CD-A48C	STAD	1	353	1	353	1	230	230	1	Locoregioal Recurrece		T3	N1	M0	Stage II	With tumor	Yes	CR	Female	Asian	>65	Not Otherwise Specified		G3	Antrum/Distal	No				No	79	Mut	WT	No	8.98458
TCGA-BR-A44U	STAD	1	422	0	422	0	422					T3	N3	M0	Stage III	Tumor free	No	CR	Male	White	>65	Not Otherwise Specified	R0	G3	Antrum/Distal	No	No		No	No	70	WT	WT		7.90001
TCGA-BR-7196	STAD	0	666	0	666	1	348	348	1	Distat Metastasis	Lung;	T3	N3	M1	Stage IV	With tumor	Yes	CR	Male	White	<=65	Not Otherwise Specified	R0	G3	Cardia/Proximal					No	64	WT	Mut	Yes	38.3195
TCGA-FP-8210	STAD	1	153	1	153	1	153					T3	N1	M0	Stage III	With tumor	No	PD	Male	Asian	<=65	Diffuse Type		G3	Antrum/Distal	Yes	Yes			Yes	48	WT	WT		45.9885
TCGA-BR-8690	STAD	0	325	0	325	0	325					T3	N3	M0	Stage III	Tumor free	No	CR	Female	White	<=65	Not Otherwise Specified	R0	G2	Cardia/Proximal	No			No	No	54	Mut	WT		5.16838
TCGA-BR-8368	STAD	0	131	0	131	0	131					T2	N0	M0	Stage I	Tumor free	No	CR	Female	White	>65	Not Otherwise Specified	R0	G3	Fundus/Body					No	84	WT	WT		5.90514
TCGA-CG-5716	STAD	0	0	0	0	0	0					T4	N2	M1	Stage IV	With tumor			Male		>65	Not Otherwise Specified	R2	G2	Antrum/Distal						86	Mut	WT		2.97644
TCGA-BR-8081	STAD	0	981	0	981	0	981					T4	N0	M0	Stage II	Tumor free	No	CR	Female	White	>65	Not Otherwise Specified	R0	G2	Fundus/Body					No	71	Mut	Mut		12.2765
TCGA-CD-A489	STAD	1	344	1	344	1	277	277	1	Locoregioal Recurrece		T3	N0	M0	Stage II	With tumor	Yes	CR	Male	Asian	<=65	Diffuse Type		G3	Antrum/Distal	No				No	58	Mut	WT	No	19.6167
TCGA-RD-A8N6	STAD	1	272	1	272	1	163	163	1	Distat Metastasis	Liver	T2	N2	M0	Stage III	With tumor	Yes	CR	Female	White	>65	Not Otherwise Specified	R0	G3	Antrum/Distal	No	Yes	No	No	No	78	Mut	WT		12.4085
TCGA-BR-8289	STAD	1	81	0	81	0	81					T4	N3	M1	Stage IV	Tumor free	No	CR	Male	White	<=65	Not Otherwise Specified	R0	G3	Fundus/Body					No	57	WT	WT		19.5009
TCGA-RD-A8NB	STAD	1	513	1	513	1	230	230	1	Distat Metastasis	Non-regional / Distant Lymph Nodes	T3	N1	M0	Stage III	With tumor	Yes	PR	Female	White	>65	Diffuse Type	R1	G3	Antrum/Distal	No	Yes	Yes	No	No	80	Mut	Mut		15.579
TCGA-VQ-A8PJ	STAD	1	82	1	82	1	82					T4	N2	M1	Stage IV	With tumor	No	PD	Male		<=65	Tubular Type	R2		Fundus/Body	No	No	No	No	No	53	Mut	WT		7.64781
TCGA-D7-6526	STAD	0	523	0	523	0	523					T3	N2	M0	Stage III	Tumor free	No	CR	Female	White	>65	Tubular Type	R0	G2	Fundus/Body		No		No	No	67	Mut	WT		6.6968
TCGA-CG-5721	STAD	0	183	0	183	0	183					T4	N1	M0	Stage IV	Tumor free	No	CR	Male		<=65	Not Otherwise Specified	R0	G3	Antrum/Distal	No	Yes	Yes	No	No	58	Mut	Mut		8.37712
TCGA-BR-6710	STAD	0	273	0	273	0	273					T2	N0	M0	Stage I	Tumor free	No	CR	Male	White	<=65	Not Otherwise Specified	R0	G2	Gastroesophageal Junction					No	41	WT	WT		5.46626
TCGA-B7-A5TI	STAD	0	595	0	595	0	595					T4	N3	M0	Stage III	Tumor free	No	CR	Male	White	<=65	Diffuse Type		G3	Fundus/Body	Yes	Yes	Yes		No	52	Mut	WT		23.9961
TCGA-FP-8209	STAD	1	1811	1	1811	1	1676	1676	1	Distat Metastasis	Other, specify;Liver	T2	N0	M0	Stage I	With tumor	Yes	CR	Male	White	<=65	Diffuse Type	R0	G3	Antrum/Distal	Yes	Yes			Yes	49			No	57.1953
TCGA-RD-A7BW	STAD	1	156	0	156	0	156					T2	N0	M0	Stage I	Tumor free	No	CR	Female	White	>65	Diffuse Type	R0	G3	Fundus/Body	Yes	No	No	No	Yes	68	WT	WT		43.8434
TCGA-R5-A7ZI	STAD	0	2267	0	2267	0	2267					T4	N1	M1	Stage IV	Tumor free	No	CR	Female	White	<=65	Diffuse Type	R0	G3		Yes	Yes	No	No	No	44	WT	WT		2.27201
TCGA-BR-4280	STAD	1	201		201	0	201					T2	N1	M0	Stage III		No		Female	White	>65	Not Otherwise Specified		G2			No			No	78	WT	WT		6.97731
TCGA-HU-A4H2	STAD	0	394	0	394	0	394					T3	N3	M0	Stage III	Tumor free	No	CR	Female	Asian	<=65	Tubular Type	R0	G2	Antrum/Distal	No	No	No	No	No	58	Mut	WT		3.42476
TCGA-IN-A6RO	STAD	1		1		1	154	154	1	Distat Metastasis		T1	N0	M0	Stage I	With tumor	Yes	PD	Male	Asian	>65	Not Otherwise Specified	R0	G2	Gastroesophageal Junction					Yes	70	WT	WT	No	2.04674
TCGA-CD-A48A	STAD	0	378	0	378	0	378					T3	N0	M0	Stage II	Tumor free	No	CR	Male	Asian	<=65	Not Otherwise Specified		G2	Cardia/Proximal	No				Yes	57	WT	WT		4.19463
TCGA-CD-8526	STAD	0	381	0	381	0	381					T3	N1	M0	Stage III	Tumor free	No	CR	Female	Asian	>65	Not Otherwise Specified	R0	G3	Fundus/Body	No				No	73	Mut	WT		10.1491
TCGA-FP-8211	STAD	0	413	0	413	0	413					T3	N1		Stage II	Tumor free	No	CR	Male	White	<=65	Not Otherwise Specified	R1	G2	Cardia/Proximal					Yes	62	WT	WT		3.4686
TCGA-BR-8369	STAD	0	427	0	427	1	419	419	1	Distat Metastasis	Other, specify	T3	N3	M0	Stage III	With tumor	Yes	CR	Female	White	>65	Not Otherwise Specified	R0	G3	Antrum/Distal					No	76	Mut	WT	No	41.8495
TCGA-ZA-A8F6	STAD	0	525	0	525	0	525					T2	N0		Stage I	Tumor free	No	CR	Male	White	>65	Not Otherwise Specified	R0	G2	Antrum/Distal	Yes	Yes	No	No	No	71	WT	WT		29.3639
TCGA-CD-5813	STAD	1	377	1	377	1	315	315	1	Distat Metastasis	Liver	T3	N0	M0	Stage II	With tumor	Yes	CR	Male	Asian	<=65	Mucinous Type		G3	Fundus/Body					No	60	Mut	WT	No	25.9544
TCGA-EQ-8122	STAD	1	243		243	0	243					T3	N1		Stage II				Female	White	>65	Not Otherwise Specified		G3	Antrum/Distal					Yes	71	Mut	WT		19.2135
TCGA-R5-A805	STAD	1	281	1	281	1	281					T3	N2	M0	Stage III	With tumor			Male	White	>65	Not Otherwise Specified		G3	Gastroesophageal Junction	Yes	No	No	No		71	WT	WT		14.3908
TCGA-VQ-A91A	STAD	0	1200	0	1200	1	129	129	1	New Primary Tumor		T3	N3	M0	Stage III	Tumor free	Yes	CR	Male	White	>65	Mucinous Type	R0	G1	Fundus/Body	No	No	No	No	Yes	67	WT	WT		31.5995
TCGA-VQ-A91Q	STAD	1	633	1	633	1	551	551	1	Locoregioal Recurrece		T3	N3	M0	Stage IV	With tumor	Yes	CR	Male		<=65	Tubular Type	R0	G3	Cardia/Proximal	No	No	No	No	Yes	61	WT	WT		23.7267
TCGA-FP-A8CX	STAD	0	7	0	7	0	7					T4	N3		Stage III	Tumor free	No		Male	White	<=65	Signet Ring Type	R0	G3	Fundus/Body	Yes	Yes	No	No		60	WT	WT		2.39338
TCGA-BR-8487	STAD	0	34	0	34	0	34					T3	N0	M0	Stage II	Tumor free	No	CR	Female	White	<=65	Not Otherwise Specified	R0	G3	Antrum/Distal	No			No	No	64	Mut	Mut		5.49089
TCGA-HU-A4G2	STAD	0	739	0	739	0	739					T3	N1	M0	Stage II	Tumor free	No	CR	Male	Asian	<=65	Diffuse Type	R0	G3	Antrum/Distal	Yes		Yes	No	No	45	WT	Mut		15.7915
TCGA-IN-A6RL	STAD	1	406	1	406	1	307	307	1	Distat Metastasis		T2	N1	M0		With tumor	Yes	CR	Male	White	>65	Not Otherwise Specified	R0	G2	Gastroesophageal Junction					No	84	Mut	WT		3.96908
TCGA-BR-7959	STAD	0	1010	0	1010	0	1010					T4	N1	M0	Stage III	Tumor free	No	CR	Male	White	<=65	Mucinous Type	R0	G3	Cardia/Proximal					No	59	WT	WT		34.5594
TCGA-D7-8578	STAD	0	643	0	643	1	451	451	1	Locoregioal Recurrece;Distat Metastasis	Lung	T2	N0	M0	Stage I	With tumor	Yes	CR	Male	White	>65	Not Otherwise Specified	R0	G2	Antrum/Distal	No	No	No	No	No	72	Mut	WT	No	19.4855
TCGA-CG-5724	STAD	1	366	1	366	1	122	122	1			T3	N3	M1	Stage IV	With tumor	Yes	PD	Male		<=65	Diffuse Type	R2	G3	Antrum/Distal	No			No	No	59	WT	WT		9.66207
TCGA-F1-A448	STAD	0	647	0	647	0	647					T3	N3	M0	Stage III	Tumor free	No	CR	Male	White	>65	Mucinous Type	R0	G3	Antrum/Distal	No	No	No	No	Yes	70	WT	WT		18.33
TCGA-BR-6456	STAD	1	526	0	526	0	526					T3	N1	M0	Stage II	Tumor free	No	CR	Female	White	>65	Not Otherwise Specified	R0	G2	Fundus/Body					No	74	Mut	WT		32.1507
TCGA-CG-4462	STAD	1	0	1	0	1	0					T3	N3	M1	Stage IV	With tumor			Female		>65	Diffuse Type	R2	G3							72	WT	WT		61.1316
TCGA-VQ-AA6F	STAD	0	1646	0	1646	1	546	546	1	Locoregioal Recurrece;New Primary Tumor	Other, specify	T3	N1	M0	Stage II	Tumor free	Yes	PD	Male	White	<=65	Not Otherwise Specified	R0	G2	Cardia/Proximal	No	No	No	No	Yes	57	WT	WT		6.34516
TCGA-VQ-A91U	STAD	1	52		52	0	52					T3	N1	M0	Stage III				Male	Asian	>65	Not Otherwise Specified	R0	G2	Gastroesophageal Junction	No	No	No	No	No	78	Mut	WT		12.7141
TCGA-D7-5577	STAD	1	782	1	782	1	376	376	1	Distat Metastasis;Locoregioal Recurrece	Other, specify;	T2	N3	M0	Stage III	With tumor	Yes	PD	Female	White	<=65	Tubular Type	R0	G2	Cardia/Proximal	No		No	No	No	53	WT	Mut	No	5.93244
TCGA-BR-8678	STAD	0	754	0	754	0	754					T2	N0	M0	Stage I	Tumor free	No	CR	Male	White	>65	Not Otherwise Specified	R0	G2	Fundus/Body	No				No	76	Mut	WT		14.9509
TCGA-D7-6822	STAD	0	375	0	375	0	375					T2	N0	M0	Stage I	Tumor free	No	CR	Male	White	>65	Tubular Type	R0	G2	Fundus/Body	No	No	No	Yes	No	77	Mut	WT		14.1097
TCGA-BR-A4CS	STAD	1	45	0	45	0	45					T4	N3	M0	Stage III	Tumor free	No	CR	Male	White	>65	Not Otherwise Specified	R0	G3	Fundus/Body					No	77	Mut	WT		8.77653
TCGA-BR-8588	STAD	0	389	0	389	0	389					T4	N0	M0	Stage II	Tumor free	No	CR	Female	White	<=65	Not Otherwise Specified	R0	G3	Fundus/Body					No	55	WT	Mut		20.3219
TCGA-VQ-A8PD	STAD	1	496	1	496	1	134	134	1	Distat Metastasis	Other, specify	T4	N3	M0	Stage III	With tumor	Yes	PD	Male	White	>65	Not Otherwise Specified	R0	G2	Fundus/Body	No	No	No	No	No	69	Mut	WT		20.9543
TCGA-D7-A6F2	STAD	0	476	0	476	0	476					T2	N0	M0	Stage I	Tumor free	No	CR	Male	White	<=65	Tubular Type	R0	G3	Fundus/Body	No	No			No	62	Mut	WT		3.38589
TCGA-HU-A4H6	STAD	0	644	0	644	0	644					T3	N2	M0	Stage III	With tumor	No	CR	Female	Asian	>65	Tubular Type	R0	G2	Antrum/Distal	No		No	No	No	72	WT	WT		4.1785
TCGA-BR-4191	STAD	1	558		558	0	558						N1	M0			No		Male	White	>65	Not Otherwise Specified		G2			No			No	72	WT	WT		22.6186
TCGA-BR-A4J6	STAD	0	20	0	20	0	20					T3	N0	M0	Stage II	Tumor free	No	CR	Female	White	>65	Not Otherwise Specified	R0	G2	Cardia/Proximal	No	No		No	No	69	WT	WT		16.7515
TCGA-IN-8663	STAD	1	103	0	103	0	103					T2	N2	M0	Stage II	Tumor free	No		Male	White	>65	Not Otherwise Specified	R0	G3	Gastroesophageal Junction				Yes	No	68	WT	WT		13.718
TCGA-VQ-A92D	STAD	0	2032	0	2032	0	2032					T2	N0	M0	Stage I	Tumor free	No	CR	Male	White	>65	Tubular Type	R0	G2	Cardia/Proximal	No	No	No	No	No	67	WT	WT		20.2212
TCGA-FP-8631	STAD	0	17	0	17	0	17					T3	N2		Stage III	Tumor free	No		Male	White	>65	Not Otherwise Specified	R0	G2	Gastroesophageal Junction						68	Mut	WT		15.3305
TCGA-IN-7808	STAD	1	105	1	105	1	105			Distat Metastasis		T3	N3	M1		With tumor	Yes	PD	Male	White	<=65	Diffuse Type		G3	Gastroesophageal Junction	No	No	No	No	No	59	Mut	WT		6.14457
TCGA-HU-A4H5	STAD	0	724	0	724	0	724					T2	N0	M0	Stage I	Tumor free	No	CR	Male	Asian	>65	Papillary Type	R0		Fundus/Body	Yes		No	No	No	71	WT	WT		12.6362
TCGA-SW-A7EB	STAD	0	176	0	176	0	176					T3	N2	M0	Stage III	Tumor free	No	PD	Male	White	<=65	Mucinous Type	R0	G2	Antrum/Distal	Yes	Yes		No	No	45	Mut	WT	No	4.48452
TCGA-D7-8579	STAD	0	636	0	636	0	636					T2	N2	M0	Stage II	Tumor free	No	CR	Female	White	>65	Not Otherwise Specified	R0	G2	Antrum/Distal	No	No	No	No	Yes	66	WT	WT		45.9606
TCGA-D7-A4YU	STAD	0	500	0	500	0	500					T3	N3	M0	Stage III	With tumor	No	SD	Male	White	>65	Tubular Type	R0	G3	Fundus/Body	No	No	No	No	No	73	Mut	WT	No	19.7991
TCGA-IN-A6RR	STAD	1	205	0	205	0	205					T3	N1	M0		Tumor free	No		Male	White	>65	Not Otherwise Specified	R0	G3	Gastroesophageal Junction					No	84	Mut	WT		2.96424
TCGA-VQ-A91X	STAD	1	289	0	289	0	289					T3	N2	M0	Stage III	Tumor free	No	CR	Male	White	>65	Not Otherwise Specified	R0	G3	Antrum/Distal	No	No	No	No	No	74	Mut	WT		1.50414
TCGA-VQ-A8P5	STAD	1	235		235	0	235					T3	N0	M0	Stage II		No	PD	Male	White	>65	Not Otherwise Specified	R0	G3	Fundus/Body	No	No	No	No	Yes	67	Mut	WT		13.893
TCGA-BR-6566	STAD	0	997	0	997	0	997					T3	N0	M0	Stage II	Tumor free	No	CR	Female	White	<=65	Not Otherwise Specified	R0	G3	Fundus/Body					No	64	WT	WT		7.11451
TCGA-BR-8372	STAD	0	951	0	951	0	951					T4	N3	M0	Stage III	Tumor free	No	CR	Male	White	<=65	Not Otherwise Specified	R0	G3	Fundus/Body					No	63	WT	WT		8.83337
TCGA-F1-A72C	STAD	0	346	0	346	1	343	343	1	Distat Metastasis	Liver	T3	N0	M0	Stage II	With tumor	Yes	CR	Male	Asian	>65	Not Otherwise Specified	R0	G2	Antrum/Distal	No	No	No	No	No	68	Mut	WT		16.156
TCGA-CG-5719	STAD	0	31	0	31	0	31					T4	N0	M1	Stage IV	Tumor free			Female		<=65	Not Otherwise Specified	R0	G1	Fundus/Body	No	Yes		No		54	WT	WT		27.6492
TCGA-BR-8590	STAD	1	284	1	284	1	223	223	1	Distat Metastasis	Lung	T4	N2	M0	Stage III	With tumor	Yes	CR	Male	White	<=65	Not Otherwise Specified	R0	G3	Fundus/Body					No	62	WT	WT	No	52.3976
TCGA-CG-4440	STAD	1	122		122	0	122					T3	N3	M1	Stage IV				Female		>65	Not Otherwise Specified	R2	G3	Fundus/Body						68	Mut	WT		10.6427
TCGA-VQ-A8E2	STAD	0	1319	0	1319	0	1319					T3	N2	M0	Stage III	Tumor free	No	CR	Male	Asian	<=65	Tubular Type	R0	G2	Fundus/Body	No	No	No	No	Yes	57	Mut	WT		28.7792
TCGA-VQ-AA6A	STAD	0	1184	0	1184	0	1184					T4	N3	M0	Stage III	Tumor free	No	CR	Male	White	<=65	Not Otherwise Specified	R0	G2	Gastroesophageal Junction	No	No	No	No	Yes	56	Mut	WT		5.56582
TCGA-BR-6705	STAD	1	779	1	779	1	779					T3	N3	M0	Stage III	With tumor	No	CR	Female	White	>65	Not Otherwise Specified	R0	G3	Fundus/Body					No	68	WT	WT		46.0108
TCGA-BR-8059	STAD	1	439	0	439	0	439					T4	N1	M0	Stage III	Tumor free	No	CR	Male	White	>65	Not Otherwise Specified	R0	G3	Fundus/Body					No	72	WT	WT		38.33
TCGA-CD-8532	STAD	1	354	1	354	1	282	282	1	Locoregioal Recurrece		T3	N0	M0	Stage II	With tumor	Yes	CR	Male	Asian	<=65	Not Otherwise Specified	R0	G2	Cardia/Proximal	No				No	52	WT	WT	No	10.5237
TCGA-BR-7707	STAD	0	1090	0	1090	0	1090					T2	N0	M0	Stage I	Tumor free	No	CR	Female	White	>65	Not Otherwise Specified	R0	G3	Fundus/Body					No	69	WT	WT		8.49631
TCGA-BR-A4CR	STAD	0	0	0	0	0	0					T4	N3	M0	Stage III	Tumor free	No	CR	Female	White	>65	Not Otherwise Specified	R0	G3	Fundus/Body					No	70	Mut	WT		10.9358
TCGA-D7-8576	STAD	1	446	1	446	1	204	204	1	Locoregioal Recurrece;Distat Metastasis	Lung	T3	N3	M0	Stage III	With tumor	Yes	CR	Female	White	<=65	Tubular Type	R0	G3	Antrum/Distal	No	No	No	No	No	54	Mut	WT	No	9.50012
TCGA-VQ-A8E3	STAD	1	661		661	1	538	538	1	Locoregioal Recurrece		T3	N0	M0	Stage II		Yes		Male	White	>65	Not Otherwise Specified	R0	G3	Antrum/Distal	No	No	No	No	No	79	Mut	WT		6.88681
TCGA-BR-A4IV	STAD	1	869	1	869	1	737	737	1	Locoregioal Recurrece		T4	N2	M0	Stage III	With tumor	Yes	CR	Male	Asian	<=65	Diffuse Type	R0	G3	Antrum/Distal	No	No		No	No	47	WT	Mut	No	31.1958
TCGA-D7-6815	STAD	0	486	0	486	0	486					T2	N2	M0	Stage II	Tumor free	No	CR	Female	White	>65	Tubular Type	R0	G2	Fundus/Body	No	No	No	No	No	70	Mut	Mut		9.26764
TCGA-VQ-A91K	STAD	0	1862	0	1862	0	1862					T3	N1	M0	Stage III	Tumor free	No	CR	Male	White	>65	Not Otherwise Specified	R0	G2	Antrum/Distal	No	No	No	No	Yes	69	WT	Mut		6.70117
TCGA-VQ-A8PX	STAD	0	1964	0	1964	0	1964					T1	N0	M0	Stage I	Tumor free	No	CR	Male		<=65	Not Otherwise Specified	R0	G2	Other	No	No	No	No	No	51	Mut	WT		2.219
TCGA-BR-8365	STAD	1	533	1	533	1	533					T3	N0	M0	Stage II	With tumor	Yes	SD	Female	White	>65	Not Otherwise Specified	R0	G3	Fundus/Body					No	70	WT	WT		49.0322
TCGA-HU-8238	STAD	0	46	0	46	0	46					T3		M0		Tumor free	No	CR	Male	Asian	<=65	Tubular Type	R0	G2	Antrum/Distal				Yes	No	56	Mut	Mut		4.18856
TCGA-BR-8589	STAD	0	825	0	825	0	825					T4	N1	M0	Stage III	Tumor free	No	CR	Male	White	<=65	Not Otherwise Specified	R0	G3	Fundus/Body					No	56	WT	Mut		5.62612
TCGA-BR-7722	STAD	1	466	0	466	0	466					T3	N1	M0	Stage II	Tumor free	No	CR	Male	White	<=65	Not Otherwise Specified	R0	G3	Gastroesophageal Junction					No	62	WT	WT		9.51886
TCGA-B7-A5TN	STAD	0	287	0	287	0	287					T4		M0	Stage II	Tumor free	No	CR	Male	White	<=65	Not Otherwise Specified		G2	Fundus/Body	Yes	Yes	Yes		No	60	Mut	WT		24.9327
TCGA-BR-6457	STAD	0	416	0	416	0	416					T3	N0	M0	Stage II	Tumor free	No	CR	Male	White	>65	Not Otherwise Specified	R0	G3	Fundus/Body					No	69	Mut	WT		40.2582
TCGA-BR-4257	STAD	1	294		294	0	294							M0			No		Female	White	>65	Not Otherwise Specified		G2	Antrum/Distal		No			No	79	WT	WT		17.0493
TCGA-KB-A93G	STAD	0	613	0	613	0	613					T2	N0	M0	Stage I	Tumor free	No	CR	Male	White	>65	Signet Ring Type	R0	G1	Gastroesophageal Junction	Yes	Yes	No	No	No	68	Mut	WT		50.2336
TCGA-IN-A7NR	STAD	0	198	0	198	0	198					T3	N3	M1	Stage IV	Tumor free	No	CR	Female	White	<=65	Not Otherwise Specified	R0	G3	Gastroesophageal Junction	Yes				No	64	Mut	WT		4.45418
TCGA-BR-7716	STAD	0	1210	0	1210	0	1210					T3	N1	M0	Stage II	Tumor free	No	CR	Female	White	<=65	Not Otherwise Specified	R0	G2	Fundus/Body					No	62	Mut	WT		7.5743
TCGA-HF-7131	STAD	0		0		0						T2	N0		Stage I	Tumor free		CR	Female			Not Otherwise Specified	R0	G2	Gastroesophageal Junction					Yes		Mut	WT		9.4565
TCGA-HU-8604	STAD	0	694	0	694	0	694					T3	N0	M0	Stage II	Tumor free	No	CR	Female	Asian	>65	Tubular Type	R0	G2	Antrum/Distal	Yes		No	No	No	82	Mut	WT		13.2724
TCGA-VQ-A8P2	STAD	0	1160	0	1160	0	1160					T4	N1	M0	Stage III	Tumor free	No	CR	Male	White	>65	Mucinous Type	R0	G2	Fundus/Body	No	No	No	No	Yes	68	Mut	Mut		5.72278
TCGA-VQ-A94O	STAD	1	640	1	640	1	185	185	1	Distat Metastasis	Liver	T4	N3	M0	Stage III	With tumor	Yes	PD	Male	Black or African American	>65	Not Otherwise Specified	R0	G2	Antrum/Distal	No	No	No	No	No	74	WT	WT		13.9229
TCGA-HU-A4GX	STAD	0	616	0	616	0	616					T4	N2	M0	Stage III	Tumor free	No	CR	Female	Asian	>65	Diffuse Type	R0	G3	Antrum/Distal			No	No	No	70	Mut	Mut		2.50846
TCGA-VQ-A8P3	STAD	0	1132	0	1132	0	1132					T4	N1	M0	Stage III	Tumor free	No	CR	Male	White	>65	Tubular Type	R0	G2	Fundus/Body	No	No	No	No	Yes	72	WT	WT		6.42206
TCGA-B7-5818	STAD	0	356	0	356	0	356					T2	N0	M0	Stage I	Tumor free			Male	White	<=65	Diffuse Type	R0	G3	Fundus/Body					No	62	WT	Mut		4.85483
TCGA-IP-7968	STAD	0	77	0	77	0	77					T3	N2		Stage III	Tumor free			Male	White	>65	Not Otherwise Specified	R0	G2	Gastroesophageal Junction	No	No		No		74	Mut	WT		17.4265
TCGA-3M-AB47	STAD	1		1		1	395	395	1	Locoregioal Recurrece		T3	N2		Stage III	With tumor	Yes	SD	Male	White	<=65	Not Otherwise Specified		G3		No		No	No	Yes	51	WT	WT	No	13.9615
TCGA-VQ-A8PO	STAD	1	282	1	282	1	256	256	1	Locoregioal Recurrece		T4	N0	M0	Stage II		Yes	PD	Male	White	>65	Signet Ring Type	R0	G3	Antrum/Distal	No	No	No	No	No	74	WT	WT		7.79719
TCGA-BR-8682	STAD	0	991	0	991	0	991					T4	N0	M0	Stage II	Tumor free	No	CR	Male	Asian	<=65	Mucinous Type	R0	G3	Antrum/Distal	No		No	No	No	52	Mut	WT		22.651
TCGA-ZQ-A9CR	STAD	1	24		24	0	24					T4	N3		Stage III		No		Female	White	>65	Tubular Type	R0	G3	Antrum/Distal	No	Yes	No	No	No	79	Mut	WT		40.105
TCGA-BR-7958	STAD	0	899	0	899	0	899					T4	N0	M0	Stage III	Tumor free	No	CR	Male	White	<=65	Not Otherwise Specified	R0	G3	Fundus/Body					No	60	WT	WT		18.5439
TCGA-BR-A44T	STAD	0	1038	0	1038	1	682	682	1	Locoregioal Recurrece		T3	N0	M0	Stage II	With tumor	Yes	CR	Female	White	<=65	Diffuse Type	R0	G3	Cardia/Proximal	No			No	No	53	WT	WT	Yes	31.3186
TCGA-BR-6565	STAD	1	279	1	279	1	279					T4	N0	M0	Stage II	With tumor	No	SD	Male	White	>65	Not Otherwise Specified	R0	G2	Fundus/Body					No	67	Mut	WT		17.2601
TCGA-F1-6875	STAD	1	2197	0	2197	0	2197					T2	N0	M0	Stage I	Tumor free	No	CR	Male	Black or African American	>65	Not Otherwise Specified	R0	G2	Antrum/Distal					No	79	Mut	WT		5.6548
TCGA-VQ-A8DV	STAD	1	403	1	403	1	288	288	1	Distat Metastasis	Liver	T2	N0	M0	Stage I	With tumor	Yes	PD	Male	White	<=65	Not Otherwise Specified	R0	G2	Antrum/Distal	No	No	No	No	No	48	Mut	WT		4.3762
TCGA-VQ-A8PC	STAD	1	1407	1	1407	1	1287	1287	1	Locoregioal Recurrece		T3	N1	M0	Stage III	With tumor	Yes	PD	Male	White	<=65	Signet Ring Type	R0	G3	Antrum/Distal	No	No	No	No	No	65	Mut	WT		11.6619
TCGA-BR-4294	STAD	0	0	0	0	0	0					T2		M0					Male	White	<=65	Tubular Type		G2	Fundus/Body		No				65	WT	WT		2.31599
TCGA-HU-A4HB	STAD	1	477	1	477	1	390	390	1	Distat Metastasis		T2	N2	M0	Stage II	With tumor	Yes	CR	Male	Asian	>65	Diffuse Type	R0	G3	Antrum/Distal			No	No	No	68	WT	WT	Yes	3.7968
TCGA-BR-8297	STAD	0	225	0	225	0	225					T4	N3	M0	Stage III	With tumor	No	PD	Male	White	<=65	Diffuse Type	R0		Fundus/Body					No	58	Mut	WT		45.7127
TCGA-CD-A487	STAD	0	374	0	374	0	374					T3	N1	M0	Stage II	Tumor free	No	CR	Male	Asian	<=65	Diffuse Type	R0	G3	Antrum/Distal	No	No			No	51	Mut	WT		10.879
TCGA-CD-8525	STAD	0	383	0	383	0	383					T3	N1	M0	Stage III	Tumor free	No	CR	Female	Asian	>65	Mucinous Type	R0	G3	Antrum/Distal	No				Yes	82	Mut	WT		7.67545
TCGA-HU-8608	STAD	0	641	0	641	1	277	277	1	Distat Metastasis	Lung	T4	N2	M0	Stage III	With tumor	Yes	CR	Male	Asian	>65	Diffuse Type	R0	G3	Fundus/Body	Yes		No	No	Yes	70	WT	Mut		13.2979
TCGA-D7-A4YX	STAD	0	1108	0	1108	0	1108					T3	N1	M0	Stage II	Tumor free	No	CR	Male	White	<=65	Not Otherwise Specified	R0	G3	Fundus/Body	No	No	No	No	No	63	WT	Mut		8.87346
TCGA-D7-6521	STAD	0	564	0	564	1	192	192	1	Locoregioal Recurrece	Other, specify	T2	N2	M0		With tumor	Yes	PD	Male	White	<=65	Diffuse Type	R0	G3	Fundus/Body	No	No		No	No	65	WT	WT	No	10.453
TCGA-VQ-A91Y	STAD	1	296	1	296	1	258	258	1	Distat Metastasis	Lung	T4	N3	M0	Stage III	With tumor	Yes	PD	Male	White	>65	Tubular Type	R2	G3	Antrum/Distal	No	No	No	No	No	67	WT	WT		25.1494
TCGA-FP-7998	STAD	0	678	0	678	0	678					T4	N3		Stage III	Tumor free	No	CR	Male	White	>65	Diffuse Type	R0	G3	Fundus/Body					No	77	WT	WT		22.2635
TCGA-BR-6803	STAD	0	949	0	949	0	949					T3	N0	M0	Stage II	Tumor free	No	CR	Female	White	<=65	Diffuse Type	R0	G3	Fundus/Body					No	54	Mut	WT		32.6707
TCGA-BR-7901	STAD	1	105	0	105	1	91	91	1	Locoregioal Recurrece		T3	N1	M0	Stage II	Tumor free	Yes	CR	Male	White	>65	Not Otherwise Specified	R0	G2	Gastroesophageal Junction					No	74	WT	WT	No	36.5826
TCGA-BR-4279	STAD	1	291		291	0	291					T2	N1	M0	Stage II		No		Male	White	<=65	Not Otherwise Specified		G3			No			No	43	WT	WT		48.2686
TCGA-HU-A4G8	STAD	0	690	0	690	0	690					T3	N1	M0	Stage II	Tumor free	No	CR	Female	Asian	>65	Diffuse Type		G3	Antrum/Distal	Yes		No	No	No	71	WT	WT		8.25138
TCGA-BR-7957	STAD	1	276	0	276	0	276					T3	N3	M1	Stage IV	Tumor free	No	CR	Female	White	<=65	Not Otherwise Specified	R0		Fundus/Body					No	50	WT	WT		53.3366
TCGA-R5-A7ZE	STAD	1	554	1	554	1	554					T3	N2	M0	Stage III	With tumor	No	PD	Female	White	>65	Tubular Type		G2	Gastroesophageal Junction	Yes	Yes	No	No	No	66	Mut	WT		3.98846
TCGA-VQ-AA6J	STAD	0	838	0	838	0	838					T4	N2	M0	Stage III	Tumor free	No	CR	Male	Black or African American	>65	Not Otherwise Specified	R0	G3	Cardia/Proximal	No	No	No	No	No	75	WT	WT		19.5285
TCGA-CG-4305	STAD	0	485	0	485	1	457	457	1			T2	N1	M0	Stage II	Tumor free	Yes		Male		>65	Not Otherwise Specified	R0	G3	Antrum/Distal					No	69	WT	Mut		26.693
TCGA-IN-A7NT	STAD	0	323	0	323	0	323					T3	N1	M0	Stage II	Tumor free	No	CR	Female	White	>65	Not Otherwise Specified	R0	G3	Gastroesophageal Junction	Yes	Yes			No	73	Mut	WT		22.073
TCGA-MX-A5UJ	STAD	0	600	0	600	0	600					T3	N2	M0	Stage III	Tumor free	No	CR	Female	White	>65	Tubular Type	R0	G3	Antrum/Distal	No	Yes	No	No	No	86	WT	WT		25.5716
TCGA-VQ-A8PF	STAD	1	76	0	76	0	76					T3	N3	M0	Stage III	Tumor free	No	CR	Male		>65	Tubular Type	R0	G3	Fundus/Body	No	No	No	No	No	76	WT	WT		13.7112
